# Supplementary material for: New Carboxytriazolyl Amphiphilic Derivatives of Calix[4]arenes: Aggregation and Use in CuAAC Catalysis
Source: Int J Mol Sci. 2023 Nov 23;24(23):16663. doi: 10.3390/ijms242316663 (PMC10706699; doi:10.3390/ijms242316663)
Supplement: Supplementary file 1 [file ijms-24-16663-s001.zip]

Archive with 1 entries (1 files):
- ijms-2718807-supplementary.pdf
